# Supplementary material for: A new terrestrial talitrid genus, Kachinorchestia, with a new species from Myanmar (Crustacea, Amphipoda, Arcitalitridae)
Source: Biodivers Data J. 2025 Oct 13;13:e162403. doi: 10.3897/BDJ.13.e162403 (PMC12538219; doi:10.3897/BDJ.13.e162403)
Supplement: XML Treatment for Kachinorchestia [file BDJ.13.e162403-treatment1.xml]

<!DOCTYPE tp:taxon-treatment
  PUBLIC "-//TaxonX//DTD Taxonomic Treatment Publishing DTD v0 20100105//EN" "tax-treatment-NSO.dtd">
<tp:taxon-treatment xmlns:tp="http://www.plazi.org/taxpub"><tp:treatment-meta><mixed-citation publication-type="journal"><person-group><name><surname>Tong</surname><given-names>Yan</given-names></name><name><surname>Liu</surname><given-names>Zeyu</given-names></name><name><surname>Liu</surname><given-names>Hongguang</given-names></name><name><surname>Hou</surname><given-names>Zhonge</given-names></name></person-group><article-title>A new terrestrial talitrid genus, <italic><tp:taxon-name><tp:taxon-name-part taxon-name-part-type="genus" reg="Kachinorchestia">Kachinorchestia</tp:taxon-name-part></tp:taxon-name></italic>, with a new species from Myanmar (<tp:taxon-name><tp:taxon-name-part taxon-name-part-type="subphylum">Crustacea</tp:taxon-name-part></tp:taxon-name>, <tp:taxon-name><tp:taxon-name-part taxon-name-part-type="order">Amphipoda</tp:taxon-name-part></tp:taxon-name>, <tp:taxon-name><tp:taxon-name-part taxon-name-part-type="family">Arcitalitridae</tp:taxon-name-part></tp:taxon-name>)</article-title><source>Biodivers Data J</source><day>13</day><month>10</month><year>2025</year><volume>13</volume><pub-id pub-id-type="doi">10.3897/BDJ.13.e162403</pub-id></mixed-citation></tp:treatment-meta><tp:nomenclature><tp:taxon-name>
            <object-id xmlns:xlink="http://www.w3.org/1999/xlink" content-type="arpha" xlink:type="simple">5F112ECC-75AD-591D-8729-21A93BF80ED6</object-id>
            <tp:taxon-name-part taxon-name-part-type="genus">Kachinorchestia</tp:taxon-name-part>
            <object-id xmlns:xlink="http://www.w3.org/1999/xlink" content-type="zoobank" xlink:type="simple" object-id-type="ZooBank">157F7226-7246-4D6A-AD0E-29A8FB615215</object-id>
          </tp:taxon-name><tp:taxon-authority>Hou</tp:taxon-authority><tp:taxon-status xmlns:xlink="http://www.w3.org/1999/xlink" xlink:type="simple">gen. nov.</tp:taxon-status><tp:nomenclature-citation-list><tp:nomenclature-citation><tp:taxon-name><tp:taxon-name-part taxon-name-part-type="genus">Kachinorchestia</tp:taxon-name-part> <tp:taxon-name-part taxon-name-part-type="species">putao</tp:taxon-name-part></tp:taxon-name><comment> Hou. Type species.</comment></tp:nomenclature-citation></tp:nomenclature-citation-list></tp:nomenclature><tp:treatment-sec sec-type="Diagnosis"><title>Diagnosis</title><p>Body size medium. Eyes rounded. Antenna I reaching mid-point of peduncular article V of antenna II, flagellum a little shorter than peduncle. Antenna II flagellum a little longer than peduncle. Mandible left lacinia mobilis with four teeth; right lacinia mobilis bifurcate. Maxilla I outer plate with one small articulate palp present. Maxilliped palp article 4 reduced, small, but distinct.</p><p>Gnathopod I sexually dimorphic; merus and carpus of male protuberant medioposteriorly, propodus distally expanded and subchelate, merus and carpus of female without protuberance, propodus simple. Gnathopod II sexually dimorphic; propodus of male enlarged, oval and subchelate, with hook posteriorly and spines, propodus of female expanded, with protuberance posteriorly. Pereopods simplidactylate, with two spines at hinge of unguis. Coxal gills present on gnathopod II and pereopods III–VI; each gill lobed and convoluted, without ridged margins or filamentous projections. Oostegites slender, present on gnathopod II and pereopods III–V.</p><p>Epimeral plates acuminate posterodistally, distal margins without armature. Pleopods well-developed, peduncles with plumose setae on exterior margins. Uropod I peduncle with distolateral spine, outer ramus marginally bare. Uropod III ramus narrower and shorter than peduncle. Telson uncleft, with one terminal spine each side.</p><p>The general morphology is stable across all examined male specimens, with variations only in quantitative characters like the number of spines.</p></tp:treatment-sec><tp:treatment-sec sec-type="Etymology"><title>Etymology</title><p>The generic name is derived from “Kachin” the State of type locality, in combination with the Orchestia stem.</p></tp:treatment-sec></tp:taxon-treatment>
