# Supplementary material for: A new terrestrial talitrid genus, Kachinorchestia, with a new species from Myanmar (Crustacea, Amphipoda, Arcitalitridae)
Source: Biodivers Data J. 2025 Oct 13;13:e162403. doi: 10.3897/BDJ.13.e162403 (PMC12538219; doi:10.3897/BDJ.13.e162403)
Supplement: XML Treatment for Kachinorchestia putao [file BDJ.13.e162403-treatment2.xml]

<!DOCTYPE tp:taxon-treatment
  PUBLIC "-//TaxonX//DTD Taxonomic Treatment Publishing DTD v0 20100105//EN" "tax-treatment-NSO.dtd">
<tp:taxon-treatment xmlns:tp="http://www.plazi.org/taxpub"><tp:treatment-meta><mixed-citation publication-type="journal"><person-group><name><surname>Tong</surname><given-names>Yan</given-names></name><name><surname>Liu</surname><given-names>Zeyu</given-names></name><name><surname>Liu</surname><given-names>Hongguang</given-names></name><name><surname>Hou</surname><given-names>Zhonge</given-names></name></person-group><article-title>A new terrestrial talitrid genus, <italic><tp:taxon-name><tp:taxon-name-part taxon-name-part-type="genus" reg="Kachinorchestia">Kachinorchestia</tp:taxon-name-part></tp:taxon-name></italic>, with a new species from Myanmar (<tp:taxon-name><tp:taxon-name-part taxon-name-part-type="subphylum">Crustacea</tp:taxon-name-part></tp:taxon-name>, <tp:taxon-name><tp:taxon-name-part taxon-name-part-type="order">Amphipoda</tp:taxon-name-part></tp:taxon-name>, <tp:taxon-name><tp:taxon-name-part taxon-name-part-type="family">Arcitalitridae</tp:taxon-name-part></tp:taxon-name>)</article-title><source>Biodivers Data J</source><day>13</day><month>10</month><year>2025</year><volume>13</volume><pub-id pub-id-type="doi">10.3897/BDJ.13.e162403</pub-id></mixed-citation></tp:treatment-meta><tp:nomenclature><tp:taxon-name><object-id xmlns:xlink="http://www.w3.org/1999/xlink" content-type="arpha" xlink:type="simple">7FD677BB-A901-5213-AF6F-6BF566645AB7</object-id><tp:taxon-name-part taxon-name-part-type="genus">Kachinorchestia</tp:taxon-name-part> <tp:taxon-name-part taxon-name-part-type="species">putao</tp:taxon-name-part><object-id xmlns:xlink="http://www.w3.org/1999/xlink" content-type="zoobank" xlink:type="simple" object-id-type="ZooBank">E43793A0-B3CB-4AE5-A1C3-73C334D3C275</object-id></tp:taxon-name><tp:taxon-authority>Hou</tp:taxon-authority><tp:taxon-status xmlns:xlink="http://www.w3.org/1999/xlink" xlink:type="simple">sp. nov.</tp:taxon-status></tp:nomenclature><tp:treatment-sec sec-type="materials"><title>Materials</title><list list-type="alpha-lower" list-content="occurrences"><list-item><p><bold>Type status:</bold> <named-content xmlns:xlink="http://www.w3.org/1999/xlink" content-type="dwc:typeStatus" xlink:type="simple">Holotype</named-content>. <bold>Occurrence:</bold> recordedBy: <named-content xmlns:xlink="http://www.w3.org/1999/xlink" content-type="dwc:recordedBy" xlink:type="simple">Wu Jiang-lang, Chen Zhi-gang</named-content>; individualCount: <named-content xmlns:xlink="http://www.w3.org/1999/xlink" content-type="dwc:individualCount" xlink:type="simple">1</named-content>; sex: <named-content xmlns:xlink="http://www.w3.org/1999/xlink" content-type="dwc:sex" xlink:type="simple">male</named-content>; lifeStage: <named-content xmlns:xlink="http://www.w3.org/1999/xlink" content-type="dwc:lifeStage" xlink:type="simple">adult</named-content>; occurrenceID: <named-content xmlns:xlink="http://www.w3.org/1999/xlink" content-type="dwc:occurrenceID" xlink:type="simple">A3361FE6-5E9B-5DFB-BCE6-5593D45D01A2</named-content>; <bold>Taxon:</bold> scientificName: <named-content xmlns:xlink="http://www.w3.org/1999/xlink" content-type="dwc:scientificName" xlink:type="simple"><italic><tp:taxon-name><tp:taxon-name-part taxon-name-part-type="genus" reg="Kachinorchestia">Kachinorchestia</tp:taxon-name-part> <tp:taxon-name-part taxon-name-part-type="species" reg="putao">putao</tp:taxon-name-part></tp:taxon-name></italic> Hou, sp. nov.</named-content>; order: <named-content xmlns:xlink="http://www.w3.org/1999/xlink" content-type="dwc:order" xlink:type="simple"><tp:taxon-name><tp:taxon-name-part taxon-name-part-type="order">Amphipoda</tp:taxon-name-part></tp:taxon-name></named-content>; family: <named-content xmlns:xlink="http://www.w3.org/1999/xlink" content-type="dwc:family" xlink:type="simple"><tp:taxon-name><tp:taxon-name-part taxon-name-part-type="family">Arcitalitridae</tp:taxon-name-part></tp:taxon-name></named-content>; genus: <named-content xmlns:xlink="http://www.w3.org/1999/xlink" content-type="dwc:genus" xlink:type="simple"><tp:taxon-name><tp:taxon-name-part taxon-name-part-type="genus">Kachinorchestia</tp:taxon-name-part></tp:taxon-name></named-content>; <bold>Location:</bold> country: <named-content xmlns:xlink="http://www.w3.org/1999/xlink" content-type="dwc:country" xlink:type="simple">Myanmar</named-content>; stateProvince: <named-content xmlns:xlink="http://www.w3.org/1999/xlink" content-type="dwc:stateProvince" xlink:type="simple">Kachin State</named-content>; county: <named-content xmlns:xlink="http://www.w3.org/1999/xlink" content-type="dwc:county" xlink:type="simple">Putao</named-content>; locality: <named-content xmlns:xlink="http://www.w3.org/1999/xlink" content-type="dwc:locality" xlink:type="simple">Hponkanrazi Wildlife Sanctuary</named-content>; verbatimElevation: <named-content xmlns:xlink="http://www.w3.org/1999/xlink" content-type="dwc:verbatimElevation" xlink:type="simple">1447 m</named-content>; verbatimCoordinates: <named-content xmlns:xlink="http://www.w3.org/1999/xlink" content-type="dwc:verbatimCoordinates" xlink:type="simple">27°35.526'N 97°01.303'E</named-content>; decimalLatitude: <named-content xmlns:xlink="http://www.w3.org/1999/xlink" content-type="dwc:decimalLatitude" xlink:type="simple">27.59</named-content>; decimalLongitude: <named-content xmlns:xlink="http://www.w3.org/1999/xlink" content-type="dwc:decimalLongitude" xlink:type="simple">97.02</named-content>; <bold>Record Level:</bold> institutionCode: <named-content xmlns:xlink="http://www.w3.org/1999/xlink" content-type="dwc:institutionCode" xlink:type="simple">IZCAS-I-A2096-1</named-content></p></list-item><list-item><p><bold>Type status:</bold> <named-content xmlns:xlink="http://www.w3.org/1999/xlink" content-type="dwc:typeStatus" xlink:type="simple">Paratype</named-content>. <bold>Occurrence:</bold> recordedBy: <named-content xmlns:xlink="http://www.w3.org/1999/xlink" content-type="dwc:recordedBy" xlink:type="simple">Wu Jiang-lang, Chen Zhi-gang</named-content>; individualCount: <named-content xmlns:xlink="http://www.w3.org/1999/xlink" content-type="dwc:individualCount" xlink:type="simple">1</named-content>; sex: <named-content xmlns:xlink="http://www.w3.org/1999/xlink" content-type="dwc:sex" xlink:type="simple">female</named-content>; lifeStage: <named-content xmlns:xlink="http://www.w3.org/1999/xlink" content-type="dwc:lifeStage" xlink:type="simple">adult</named-content>; occurrenceID: <named-content xmlns:xlink="http://www.w3.org/1999/xlink" content-type="dwc:occurrenceID" xlink:type="simple">307A74BD-DC01-51D9-9612-461615F2D222</named-content>; <bold>Taxon:</bold> scientificName: <named-content xmlns:xlink="http://www.w3.org/1999/xlink" content-type="dwc:scientificName" xlink:type="simple"><italic><tp:taxon-name><tp:taxon-name-part taxon-name-part-type="genus" reg="Kachinorchestia">Kachinorchestia</tp:taxon-name-part> <tp:taxon-name-part taxon-name-part-type="species" reg="putao">putao</tp:taxon-name-part></tp:taxon-name></italic> Hou, sp. nov.</named-content>; order: <named-content xmlns:xlink="http://www.w3.org/1999/xlink" content-type="dwc:order" xlink:type="simple"><tp:taxon-name><tp:taxon-name-part taxon-name-part-type="order">Amphipoda</tp:taxon-name-part></tp:taxon-name></named-content>; family: <named-content xmlns:xlink="http://www.w3.org/1999/xlink" content-type="dwc:family" xlink:type="simple"><tp:taxon-name><tp:taxon-name-part taxon-name-part-type="family">Arcitalitridae</tp:taxon-name-part></tp:taxon-name></named-content>; genus: <named-content xmlns:xlink="http://www.w3.org/1999/xlink" content-type="dwc:genus" xlink:type="simple"><tp:taxon-name><tp:taxon-name-part taxon-name-part-type="genus">Kachinorchestia</tp:taxon-name-part></tp:taxon-name></named-content>; <bold>Location:</bold> country: <named-content xmlns:xlink="http://www.w3.org/1999/xlink" content-type="dwc:country" xlink:type="simple">Myanmar</named-content>; stateProvince: <named-content xmlns:xlink="http://www.w3.org/1999/xlink" content-type="dwc:stateProvince" xlink:type="simple">Kachin State</named-content>; county: <named-content xmlns:xlink="http://www.w3.org/1999/xlink" content-type="dwc:county" xlink:type="simple">Putao</named-content>; locality: <named-content xmlns:xlink="http://www.w3.org/1999/xlink" content-type="dwc:locality" xlink:type="simple">Hponkanrazi Wildlife Sanctuary</named-content>; verbatimElevation: <named-content xmlns:xlink="http://www.w3.org/1999/xlink" content-type="dwc:verbatimElevation" xlink:type="simple">1447 m</named-content>; verbatimCoordinates: <named-content xmlns:xlink="http://www.w3.org/1999/xlink" content-type="dwc:verbatimCoordinates" xlink:type="simple">27°35.526'N 97°01.303'E</named-content>; decimalLatitude: <named-content xmlns:xlink="http://www.w3.org/1999/xlink" content-type="dwc:decimalLatitude" xlink:type="simple">27.59</named-content>; decimalLongitude: <named-content xmlns:xlink="http://www.w3.org/1999/xlink" content-type="dwc:decimalLongitude" xlink:type="simple">97.02</named-content>; <bold>Record Level:</bold> institutionCode: <named-content xmlns:xlink="http://www.w3.org/1999/xlink" content-type="dwc:institutionCode" xlink:type="simple">IZCAS-I-A2096-2</named-content></p></list-item><list-item><p><bold>Type status:</bold> <named-content xmlns:xlink="http://www.w3.org/1999/xlink" content-type="dwc:typeStatus" xlink:type="simple">Paratype</named-content>. <bold>Occurrence:</bold> recordedBy: <named-content xmlns:xlink="http://www.w3.org/1999/xlink" content-type="dwc:recordedBy" xlink:type="simple">Wu Jiang-lang, Chen Zhi-gang</named-content>; individualCount: <named-content xmlns:xlink="http://www.w3.org/1999/xlink" content-type="dwc:individualCount" xlink:type="simple">1</named-content>; sex: <named-content xmlns:xlink="http://www.w3.org/1999/xlink" content-type="dwc:sex" xlink:type="simple">male</named-content>; lifeStage: <named-content xmlns:xlink="http://www.w3.org/1999/xlink" content-type="dwc:lifeStage" xlink:type="simple">adult</named-content>; occurrenceID: <named-content xmlns:xlink="http://www.w3.org/1999/xlink" content-type="dwc:occurrenceID" xlink:type="simple">DE312ECB-DFA1-5419-80E9-AB2451719CC4</named-content>; <bold>Taxon:</bold> scientificName: <named-content xmlns:xlink="http://www.w3.org/1999/xlink" content-type="dwc:scientificName" xlink:type="simple"><italic><tp:taxon-name><tp:taxon-name-part taxon-name-part-type="genus" reg="Kachinorchestia">Kachinorchestia</tp:taxon-name-part> <tp:taxon-name-part taxon-name-part-type="species" reg="putao">putao</tp:taxon-name-part></tp:taxon-name></italic> Hou, sp. nov.</named-content>; order: <named-content xmlns:xlink="http://www.w3.org/1999/xlink" content-type="dwc:order" xlink:type="simple"><tp:taxon-name><tp:taxon-name-part taxon-name-part-type="order">Amphipoda</tp:taxon-name-part></tp:taxon-name></named-content>; family: <named-content xmlns:xlink="http://www.w3.org/1999/xlink" content-type="dwc:family" xlink:type="simple"><tp:taxon-name><tp:taxon-name-part taxon-name-part-type="family">Arcitalitridae</tp:taxon-name-part></tp:taxon-name></named-content>; genus: <named-content xmlns:xlink="http://www.w3.org/1999/xlink" content-type="dwc:genus" xlink:type="simple"><tp:taxon-name><tp:taxon-name-part taxon-name-part-type="genus">Kachinorchestia</tp:taxon-name-part></tp:taxon-name></named-content>; <bold>Location:</bold> country: <named-content xmlns:xlink="http://www.w3.org/1999/xlink" content-type="dwc:country" xlink:type="simple">Myanmar</named-content>; stateProvince: <named-content xmlns:xlink="http://www.w3.org/1999/xlink" content-type="dwc:stateProvince" xlink:type="simple">Kachin State</named-content>; county: <named-content xmlns:xlink="http://www.w3.org/1999/xlink" content-type="dwc:county" xlink:type="simple">Putao</named-content>; locality: <named-content xmlns:xlink="http://www.w3.org/1999/xlink" content-type="dwc:locality" xlink:type="simple">Hponkanrazi Wildlife Sanctuary</named-content>; verbatimElevation: <named-content xmlns:xlink="http://www.w3.org/1999/xlink" content-type="dwc:verbatimElevation" xlink:type="simple">1447 m</named-content>; verbatimCoordinates: <named-content xmlns:xlink="http://www.w3.org/1999/xlink" content-type="dwc:verbatimCoordinates" xlink:type="simple">27°35.526'N 97°01.303'E</named-content>; decimalLatitude: <named-content xmlns:xlink="http://www.w3.org/1999/xlink" content-type="dwc:decimalLatitude" xlink:type="simple">27.59</named-content>; decimalLongitude: <named-content xmlns:xlink="http://www.w3.org/1999/xlink" content-type="dwc:decimalLongitude" xlink:type="simple">97.02</named-content>; <bold>Record Level:</bold> institutionCode: <named-content xmlns:xlink="http://www.w3.org/1999/xlink" content-type="dwc:institutionCode" xlink:type="simple">IZCAS-I-A2096-3</named-content></p></list-item></list></tp:treatment-sec><tp:treatment-sec sec-type="Description"><title>Description</title><p>Based on holotype male (IZCAS-I-A2096-1), 8.0 mm (Fig. <xref ref-type="fig" rid="F13246118">2</xref>).</p><p><bold>Head.</bold> Eyes rounded (Fig. <xref ref-type="fig" rid="F13246118">2</xref>). Antenna I (Fig. <xref ref-type="fig" rid="F13246120">3</xref>A): reaching mid-point of peduncular article V of antenna II, flagellum a little shorter than peduncle. peduncle articles 1–3 in length ratio 1.0: 1.0: 1.1, with distal spines; flagellum with five articles, last article tiny, each article with short distal setae. Antenna II (Fig. <xref ref-type="fig" rid="F13246120">3</xref>B): peduncle articles 3–5 in length ratio 1.0: 2.3: 3.2; flagellum with 10 articles. Upper lip (Fig. <xref ref-type="fig" rid="F13246120">3</xref>C): ventral margin rounded, bearing minute setae. Mandible (Fig. <xref ref-type="fig" rid="F13246120">3</xref>D and E): left mandible incisor with five teeth; lacinia mobilis with four teeth; spine row with four plumose setae; molar well developed and with a plumose seta; right mandible incisor with five teeth, lacinia mobilis bifurcate. Lower lip (Fig. <xref ref-type="fig" rid="F13246120">3</xref>H): inner lobes indistinct, outer lobes covered with fine setae. Maxilla I (Fig. <xref ref-type="fig" rid="F13246120">3</xref>F): inner plate thin, with two terminal plumose setae; outer plate with nine terminal serrate setae; one small articulate palp present. Maxilla II (Fig. <xref ref-type="fig" rid="F13246120">3</xref>G): inner plate narrower and shorter than outer plate, with one plumose seta and numerous simple setae on medial margin; outer plate with two rows of apical setae. Maxilliped (Fig. <xref ref-type="fig" rid="F13246120">3</xref>I): inner plate with three stout spines distally; outer plate with apical setae; palp article 4 reduced, small, but distinct.</p><p><bold>Pereon.</bold> Gnathopod I (Fig. <xref ref-type="fig" rid="F13246125">4</xref>A and B): sexually dimorphic; coxal plate ventral margin rounded, with four small spines; basis anterior and posterior margins with short setae; merus, carpus and propodus in length ratio 1.0: 1.9: 1.1; merus protuberant medioposteriorly, bearing two spines on the base of the protuberance; carpus anterior and posterior margins with setae; propodus distally expanded, with a row of spines on both faces, palm margin well developed exceeding dactylus length, with two spines medially; dactylus with two setae at hinge of unguis. Gnathopod II (Fig. <xref ref-type="fig" rid="F13246125">4</xref>C and D): sexually dimorphic; coxal plate wider than that of gnathopod I, with a short posterior cusp, ventral margin spinose; basis stout, posterior margin with a minute spine; propodus enlarged and oval, 1.3 times as long as wide, with hook posteriorly and spines; palmar margin smoothly convex, fringed with spines; dactylus as long as propodus palm.</p><p>Pereopods III–VII (Fig. <xref ref-type="fig" rid="F13246128">5</xref>A–E), simplidactylate. Pereopod III (Fig. <xref ref-type="fig" rid="F13246128">5</xref>A and F): coxal plate with a posterior cusp, ventral margin with short spines; basis longest, with spines on anterior and posterior margins; merus, carpus and propodus in length ratio 1.0: 0.7: 0.9; carpus and propodus with spines on posterior margins; dactylus with two spines at hinge of unguis. Pereopod IV (Fig. <xref ref-type="fig" rid="F13246128">5</xref>B and G): shorter than pereopod III; coxal plate with a shorter posterior cusp, ventral margin with setae; merus, carpus and propodus in length ratio 1.0: 0.7: 1.1, dactylus with two spines at hinge of unguis. Pereopod V (Fig. <xref ref-type="fig" rid="F13246128">5</xref>C and H): coxal plate bilobed, anterior lobe larger than posterior lobe, bearing one seta on anterior lobe; basis suboval, with spines on both margins; merus, carpus and propodus in length ratio 1.0: 1.2: 1.7, with spines on both margins; dactylus with two spines at hinge of unguis. Pereopod VI (Fig. <xref ref-type="fig" rid="F13246128">5</xref>D, I): coxal plate bilobed, anterior lobe much smaller than posterior lobe, bearing two setae on posterior lobe; basis suboval, with seven spines on anterior margin and many setae on posterior margin; merus, carpus and propodus in length ratio 1.0: 1.1: 1.6, with spines on both margins; propodus and dactylus slender, dactylus with two spines at hinge of unguis. Pereopod VII (Fig. <xref ref-type="fig" rid="F13246128">5</xref>E and J): coxal plate unilobate, shallow; basis oval, with four spines on anterior margin and setae on posterior margin; merus, carpus and propodus in length ratio 1.0: 1.2: 1.6, with spines on both margins; propodus and dactylus slender, dactylus with two spines at hinge of unguis.</p><p>Coxal gills (Fig. <xref ref-type="fig" rid="F13246130">6</xref>A–E): present on gnathopod II and pereopods III–VI; gill of gnathopod II broad and lobed; gill of pereopods III and IV similar, lobed and convoluted; gill of pereopod V lobed and convoluted; gill of pereopod VI consisting of three lobes, middle lobe largest.</p><p><bold>Pleon.</bold> Epimeral plates (Fig. <xref ref-type="fig" rid="F13246125">4</xref>J–L): plate I rounded posterodistally, with two fine setae on posterior margin; plates II–III acuminate posterodistally, with setae on posterior margin, respectively.</p><p>Pleopods I–III similar (Fig. <xref ref-type="fig" rid="F13246125">4</xref>H): peduncle with two retinacula and dense short setae on interior margin, exterior margin with plumose setae; outer ramus subequal in length to peduncle, inner ramus about 70% of outer ramus, both inner and outer rami fringed with plumose setae.</p><p><bold>Urosome.</bold> Uropods I–III (Fig. <xref ref-type="fig" rid="F13246125">4</xref>E–G): uropod I peduncle slightly longer than ramus, inner margin with four spines and outer margin with six spines, distolateral spine distinct, longer than subdistal one; inner ramus with four marginal spines and five terminal spines; outer ramus marginally bare, with three terminal spines. Uropod II shorter than uropod I; peduncle subequal in length with rami, inner margin with three spines and outer margin with five spines; inner ramus with three marginal spines and five terminal spines; outer ramus weak, shorter than inner ramus, with one spine on interior side and some small teeth distally. Uropod III peduncle expanded, with a row of setae on ventral margin and one strong posterodistal spine; ramus narrower and shorter than peduncle, with one terminal spine.</p><p>Telson (Fig. <xref ref-type="fig" rid="F13246125">4</xref>I): uncleft, with one terminal spine each side.</p><p><bold>Description of paratype female</bold> (IZCAS-I-A2096-2), 9.0 mm (Fig. <xref ref-type="fig" rid="F13246118">2</xref>).</p><p><bold>Pereon.</bold> Gnathopod I (Fig. <xref ref-type="fig" rid="F13246132">7</xref>A and B): coxal plate ventral margin rounded, with three small spines; basis slender and long, with short setae on anterior and posterior margins; merus, carpus and propodus in length ratio 1.0: 2.2: 1.2; merus without protuberance humps, bearing three spines on posterior margin; carpus and propodus with spines on anterior and posterior margins; dactylus with one spine on posterior margin and two spines at hinge of unguis. Gnathopod II (Fig. <xref ref-type="fig" rid="F13246132">7</xref>C and D): coxal plate with cuspidate posterior margin, ventral margin spinose; basis slender, posterior margin with one spine; merus with protuberance posteriorly and one spine; carpus and propodus expanded, with protuberance posteriorly, propodus with setae on surface and palm margin; dactylus about half of the propodus palm.</p><p>Pereopods III–VII (Fig. <xref ref-type="fig" rid="F13246134">8</xref>A–J): similar to those of male.</p><p>Oostegites (Fig. <xref ref-type="fig" rid="F13246134">8</xref>A and B): present on gnathopod II and pereopods III–V.</p><p><bold>Remarks</bold>:</p><p>The new genus <italic><tp:taxon-name><tp:taxon-name-part taxon-name-part-type="genus" reg="Kachinorchestia">Kachinorchestia</tp:taxon-name-part></tp:taxon-name></italic> gen. nov. belongs to the <tp:taxon-name><tp:taxon-name-part taxon-name-part-type="family">Arcitalitridae</tp:taxon-name-part></tp:taxon-name> family. It is most similar to the genus <italic><tp:taxon-name><tp:taxon-name-part taxon-name-part-type="genus" reg="Myanmarorchestia">Myanmarorchestia</tp:taxon-name-part></tp:taxon-name></italic> in coxal gills convoluted, left lacinia 4-dentate, well-developed pleopods and bare outer ramus in uropod I. It can be distinguished from <italic><tp:taxon-name><tp:taxon-name-part taxon-name-part-type="genus" reg="Myanmarorchestia">Myanmarorchestia</tp:taxon-name-part></tp:taxon-name></italic> by the following characters (<italic><tp:taxon-name><tp:taxon-name-part taxon-name-part-type="genus" reg="Myanmarorchestia">Myanmarorchestia</tp:taxon-name-part></tp:taxon-name></italic> in parentheses): gnathopod I sexually dimorphic, propodus of male distally expanded and subchelate (not sexually dimorphic, simple); male gnathopod II propodus enlarged, oval and subchelate, with hook posteriorly and spines (transitional form, weakly chelate, with tumescence); telson uncleft (apically notched). It can be distinguished from <italic><tp:taxon-name><tp:taxon-name-part taxon-name-part-type="genus" reg="Solitroides">Solitroides</tp:taxon-name-part></tp:taxon-name></italic> by the following characters (<italic><tp:taxon-name><tp:taxon-name-part taxon-name-part-type="genus" reg="Solitroides">Solitroides</tp:taxon-name-part></tp:taxon-name></italic> in parentheses): pleopods well-developed (reduced) and maxilliped palp segmented (coalescing). It can be distinguished from one landhopper genus from the Philippines (<xref ref-type="bibr" rid="B13485056">Lowry and Coleman 2012</xref>), <italic><tp:taxon-name><tp:taxon-name-part taxon-name-part-type="genus" reg="Curiotalitrus">Curiotalitrus</tp:taxon-name-part></tp:taxon-name></italic> Lowry &amp; Coleman, 2012 by the following characters (<italic><tp:taxon-name><tp:taxon-name-part taxon-name-part-type="genus" reg="Curiotalitrus">Curiotalitrus</tp:taxon-name-part></tp:taxon-name></italic> in parentheses): gnathopod I sexually dimorphic, merus of male protuberant medioposteriorly (not sexually dimorphic, not protuberant); gnathopod II sexually dimorphic, propodus of male enlarged, oval and subchelate, with hook posteriorly and spines (not sexually dimorphic, mitten-shaped); pleopods rami with numerous articles (fused 1-articulate).</p><p><italic><tp:taxon-name><tp:taxon-name-part taxon-name-part-type="genus" reg="Kachinorchestia">Kachinorchestia</tp:taxon-name-part> <tp:taxon-name-part taxon-name-part-type="species" reg="putao">putao</tp:taxon-name-part></tp:taxon-name></italic> sp. nov. is closely related to <italic><tp:taxon-name><tp:taxon-name-part taxon-name-part-type="genus" reg="Myanmarorchestia">M.</tp:taxon-name-part> <tp:taxon-name-part taxon-name-part-type="species" reg="peterjaegeri">peterjaegeri</tp:taxon-name-part></tp:taxon-name></italic>. The similarities between the two species include gnathopods I–II sexually dimorphic, the shape of pereopods III–VII and telson with one spine on each lobe. The new species can be distinguished from <italic><tp:taxon-name><tp:taxon-name-part taxon-name-part-type="genus" reg="Myanmarorchestia">M.</tp:taxon-name-part> <tp:taxon-name-part taxon-name-part-type="species" reg="peterjaegeri">peterjaegeri</tp:taxon-name-part></tp:taxon-name></italic> by the following characters (<italic><tp:taxon-name><tp:taxon-name-part taxon-name-part-type="genus" reg="Myanmarorchestia">M.</tp:taxon-name-part> <tp:taxon-name-part taxon-name-part-type="species" reg="peterjaegeri">peterjaegeri</tp:taxon-name-part></tp:taxon-name></italic> in parentheses): (1) male gnathopod I merus and carpus protuberant medioposteriorly, propodus distally expanded (merus, carpus and propodus simple); (2) male gnathopod II propodus enlarged and oval, with hook posteriorly (anteroventrally produced, with tumescence); (3) coxal gills without marginal filamentous projections (with marginal filamentous projections); (4) uropod III ramus with one spine apically (with two spines); and (5) telson apically smooth with no notch (apically notched). <italic><tp:taxon-name><tp:taxon-name-part taxon-name-part-type="genus" reg="Kachinorchestia">Kachinorchestia</tp:taxon-name-part> <tp:taxon-name-part taxon-name-part-type="species" reg="putao">putao</tp:taxon-name-part></tp:taxon-name></italic> sp. nov. can be distinguished from <italic><tp:taxon-name><tp:taxon-name-part taxon-name-part-type="genus" reg="Myanmarorchestia">M.</tp:taxon-name-part> <tp:taxon-name-part taxon-name-part-type="species" reg="seabri">seabri</tp:taxon-name-part></tp:taxon-name></italic> by the following characters (<italic><tp:taxon-name><tp:taxon-name-part taxon-name-part-type="genus" reg="Myanmarorchestia">M.</tp:taxon-name-part> <tp:taxon-name-part taxon-name-part-type="species" reg="seabri">seabri</tp:taxon-name-part></tp:taxon-name></italic> in parentheses): (1) male gnathopod I merus and carpus protuberant medioposteriorly, propodus distally expanded (merus, carpus and propodus simple); (2) male gnathopod II propodus enlarged and oval (with tumescence, subtriangular); (3) coxal gills without ridged margins (with ridged margins); (4) uropod III ramus with one spine apically (with two spines); and (5) telson apically without notched (apically notched). <italic><tp:taxon-name><tp:taxon-name-part taxon-name-part-type="genus" reg="Kachinorchestia">Kachinorchestia</tp:taxon-name-part> <tp:taxon-name-part taxon-name-part-type="species" reg="putao">putao</tp:taxon-name-part></tp:taxon-name></italic> sp. nov. can be distinguished from <italic><tp:taxon-name><tp:taxon-name-part taxon-name-part-type="genus" reg="Myanmarorchestia">M.</tp:taxon-name-part> <tp:taxon-name-part taxon-name-part-type="species" reg="victoria">victoria</tp:taxon-name-part></tp:taxon-name></italic> by the following characters (<italic><tp:taxon-name><tp:taxon-name-part taxon-name-part-type="genus" reg="Myanmarorchestia">M.</tp:taxon-name-part> <tp:taxon-name-part taxon-name-part-type="species" reg="victoria">victoria</tp:taxon-name-part></tp:taxon-name></italic> in parentheses): (1) male gnathopod I merus and carpus protuberant medioposteriorly, propodus distally expanded (merus, carpus and propodus simple); (2) male gnathopod II propodus enlarged and oval, with hook posteriorly (with tumescence, subtriangular); (3) coxal gills without ridged margins (with ridged margins); (4) uropod III ramus with one spine apically (with two spines); and (5) telson apically smooth with no notch (apically notched). <italic><tp:taxon-name><tp:taxon-name-part taxon-name-part-type="genus" reg="Kachinorchestia">Kachinorchestia</tp:taxon-name-part> <tp:taxon-name-part taxon-name-part-type="species" reg="putao">putao</tp:taxon-name-part></tp:taxon-name></italic> sp. nov. can be distinguished from <italic><tp:taxon-name><tp:taxon-name-part taxon-name-part-type="genus" reg="Myanmarorchestia">M.</tp:taxon-name-part> <tp:taxon-name-part taxon-name-part-type="species" reg="nunomurai">nunomurai</tp:taxon-name-part></tp:taxon-name></italic> by the following characters (<italic><tp:taxon-name><tp:taxon-name-part taxon-name-part-type="genus" reg="Myanmarorchestia">M.</tp:taxon-name-part> <tp:taxon-name-part taxon-name-part-type="species" reg="nunomurai">nunomurai</tp:taxon-name-part></tp:taxon-name></italic> in parentheses): (1) male gnathopod I merus and carpus protuberant medioposteriorly, propodus distally expanded, (merus, carpus and propodus simple); (2) male gnathopod II propodus enlarged and oval, with hook posteriorly (transitional form, weakly chelate); (3) gnathopod I coxal plate not produced on anterior margin (produced proximally); (4) uropod III ramus with one spine apically (with three spines); and (5) telson apically uncleft (slightly cleft apically).</p><p>
            <bold>Molecular phylogeny</bold>
          </p><p>The final alignment contained 26 individuals with 1954 bp, including 1347 bp for 28S and 607 bp for COI. ML and BI yielded a congruent topology (Fig. <xref ref-type="fig" rid="F13399018">9</xref>). Our phylogeny supports the monophyly of the family <tp:taxon-name><tp:taxon-name-part taxon-name-part-type="family">Arcitalitridae</tp:taxon-name-part></tp:taxon-name>, which includes two clades. One contains <italic><tp:taxon-name><tp:taxon-name-part taxon-name-part-type="genus" reg="Arcitalitrus">Arcitalitrus</tp:taxon-name-part></tp:taxon-name></italic> and <italic><tp:taxon-name><tp:taxon-name-part taxon-name-part-type="genus" reg="Mysticotalitrus">Mysticotalitrus</tp:taxon-name-part></tp:taxon-name></italic>, the other clade consists of the new genus <italic><tp:taxon-name><tp:taxon-name-part taxon-name-part-type="genus" reg="Kachinorchestia">Kachinorchestia</tp:taxon-name-part></tp:taxon-name></italic>, <italic><tp:taxon-name><tp:taxon-name-part taxon-name-part-type="genus" reg="Myanmarorchestia">Myanmarorchestia</tp:taxon-name-part></tp:taxon-name></italic> and <italic><tp:taxon-name><tp:taxon-name-part taxon-name-part-type="genus" reg="Solitroides">Solitroides</tp:taxon-name-part></tp:taxon-name></italic>. This result is well supported by previous studies (<xref ref-type="bibr" rid="B13485029">Myers and Lowry 2020</xref>, <xref ref-type="bibr" rid="B13244100">Liu et al. 2023</xref>). The uncorrected pairwise distance of <italic><tp:taxon-name><tp:taxon-name-part taxon-name-part-type="genus" reg="Kachinorchestia">Kachinorchestia</tp:taxon-name-part> <tp:taxon-name-part taxon-name-part-type="species" reg="putao">putao</tp:taxon-name-part></tp:taxon-name></italic> sp. nov. and the other four <italic><tp:taxon-name><tp:taxon-name-part taxon-name-part-type="genus" reg="Myanmarorchestia">Myanmarorchestia</tp:taxon-name-part></tp:taxon-name></italic> species is 25.5%–27% for COI; more than 4.4% for 28S (Table <xref ref-type="table" rid="T13246136">2</xref>). The divergences confirmed the distinctness of new species, in comparison with the various COI distances used for amphipod delimitation (<xref ref-type="bibr" rid="B13244091">Lefébure et al. 2006</xref>, <xref ref-type="bibr" rid="B13244064">Hou and Li 2010</xref>). In addition, the COI distance between <italic><tp:taxon-name><tp:taxon-name-part taxon-name-part-type="genus" reg="Kachinorchestia">Kachinorchestia</tp:taxon-name-part> <tp:taxon-name-part taxon-name-part-type="species" reg="putao">putao</tp:taxon-name-part></tp:taxon-name></italic> sp. nov. and <italic><tp:taxon-name><tp:taxon-name-part taxon-name-part-type="genus" reg="Solitroides">Solitroides</tp:taxon-name-part> <tp:taxon-name-part taxon-name-part-type="species" reg="motokawai">motokawai</tp:taxon-name-part></tp:taxon-name></italic> is 26.8%, similar to distances within genus <italic><tp:taxon-name><tp:taxon-name-part taxon-name-part-type="genus" reg="Myanmarorchestia">Myanmarorchestia</tp:taxon-name-part></tp:taxon-name></italic>. While genetic distance for 28S between <italic><tp:taxon-name><tp:taxon-name-part taxon-name-part-type="genus" reg="Kachinorchestia">Kachinorchestia</tp:taxon-name-part> <tp:taxon-name-part taxon-name-part-type="species" reg="putao">putao</tp:taxon-name-part></tp:taxon-name></italic> gen. nov. and <italic><tp:taxon-name><tp:taxon-name-part taxon-name-part-type="genus" reg="Solitroides">Solitroides</tp:taxon-name-part> <tp:taxon-name-part taxon-name-part-type="species" reg="motokawai">motokawai</tp:taxon-name-part></tp:taxon-name></italic> is 6.9%, larger than the distance within the genus <italic><tp:taxon-name><tp:taxon-name-part taxon-name-part-type="genus" reg="Myanmarorchestia">Myanmarorchestia</tp:taxon-name-part></tp:taxon-name></italic>. Previous study suggests that the genus <italic><tp:taxon-name><tp:taxon-name-part taxon-name-part-type="genus" reg="Myanmarorchestia">Myanmarorchestia</tp:taxon-name-part></tp:taxon-name></italic> originated from coastal ancestors and their diversification was driven by the collision between the Burma Plate and the northeast edge of the Indian Plate (<xref ref-type="bibr" rid="B13244100">Liu et al. 2023</xref>). The location of <italic><tp:taxon-name><tp:taxon-name-part taxon-name-part-type="genus" reg="Kachinorchestia">Kachinorchestia</tp:taxon-name-part> <tp:taxon-name-part taxon-name-part-type="species" reg="putao">putao</tp:taxon-name-part></tp:taxon-name></italic> is the most inner point on the Burma Plate connected with India Plate and the Asia continent, which could be the earlier collision site transforming from coastal to montane habitat.</p><p>In summary, morphological examination, molecular phylogenetic analyses and distribution data support <italic><tp:taxon-name><tp:taxon-name-part taxon-name-part-type="genus" reg="Kachinorchestia">Kachinorchestia</tp:taxon-name-part></tp:taxon-name></italic> gen. nov. being a new genus. However, the biogeography of the genus <italic><tp:taxon-name><tp:taxon-name-part taxon-name-part-type="genus" reg="Kachinorchestia">Kachinorchestia</tp:taxon-name-part></tp:taxon-name></italic> and its morphological adaptation in convoluted gills needs to be further studied.</p></tp:treatment-sec><tp:treatment-sec sec-type="Diagnosis"><title>Diagnosis</title><p>Male gnathopod I merus and carpus protuberant medioposteriorly, propodus distally expanded and subchelate; male gnathopod II propodus enlarged, oval and subchelate, with hook posteriorly and spines; coxal gills without marginal filamentous projections and ridged margins; uropod III ramus with one spine apically; and telson apically uncleft.</p></tp:treatment-sec><tp:treatment-sec sec-type="Etymology"><title>Etymology</title><p>The species name is derived from the name of the type locality; noun in apposition.</p></tp:treatment-sec><tp:treatment-sec sec-type="Distribution"><title>Distribution</title><p>Myanmar (Kachin State, type locality, Fig. <xref ref-type="fig" rid="F13246116">1</xref>).</p></tp:treatment-sec><tp:treatment-sec><!--Section generated to contain objects referenced in tp:taxon-treatment.--><fig id="F13246118" position="float" orientation="portrait"><object-id xmlns:xlink="http://www.w3.org/1999/xlink" content-type="arpha" xlink:type="simple">182BC25F-3FE8-5731-BD8B-CBA3FB59EC86</object-id><object-id xmlns:xlink="http://www.w3.org/1999/xlink" content-type="doi" xlink:type="simple">10.3897/BDJ.13.e162403.figure7</object-id><label>Figure 2.</label><caption><p><italic><tp:taxon-name><tp:taxon-name-part taxon-name-part-type="genus" reg="Kachinorchestia">Kachinorchestia</tp:taxon-name-part> <tp:taxon-name-part taxon-name-part-type="species" reg="putao">putao</tp:taxon-name-part></tp:taxon-name></italic> sp. nov. holotype male, 8.0 mm and paratype female, 9.0 mm.</p></caption><graphic xmlns:xlink="http://www.w3.org/1999/xlink" xlink:href="bdj-13-e162403-g002.jpg" position="float" id="oo_1349680.jpg" orientation="portrait" xlink:type="simple"><uri content-type="original_file" xlink:type="simple">https://binary.pensoft.net/fig/1349680</uri></graphic></fig><fig id="F13246120" position="float" orientation="portrait"><object-id xmlns:xlink="http://www.w3.org/1999/xlink" content-type="arpha" xlink:type="simple">45700C81-9BC5-5B07-8C3C-477BA54BD97E</object-id><object-id xmlns:xlink="http://www.w3.org/1999/xlink" content-type="doi" xlink:type="simple">10.3897/BDJ.13.e162403.figure7</object-id><label>Figure 3.</label><caption><p><italic><tp:taxon-name><tp:taxon-name-part taxon-name-part-type="genus" reg="Kachinorchestia">Kachinorchestia</tp:taxon-name-part> <tp:taxon-name-part taxon-name-part-type="species" reg="putao">putao</tp:taxon-name-part></tp:taxon-name></italic> sp. nov. holotype male <bold>A</bold> antenna I; <bold>B</bold> antenna II; <bold>C</bold> upper lip; <bold>D</bold> left mandible; <bold>E</bold> right mandible; <bold>F</bold> maxilla I; <bold>G</bold> maxilla II; <bold>H</bold> lower lip; <bold>I</bold> maxilliped.</p></caption><graphic xmlns:xlink="http://www.w3.org/1999/xlink" xlink:href="bdj-13-e162403-g003.jpg" position="float" id="oo_1382932.jpg" orientation="portrait" xlink:type="simple"><uri content-type="original_file" xlink:type="simple">https://binary.pensoft.net/fig/1382932</uri></graphic></fig><fig id="F13246125" position="float" orientation="portrait"><object-id xmlns:xlink="http://www.w3.org/1999/xlink" content-type="arpha" xlink:type="simple">B6358CBF-66E9-50B4-BFAE-410FCF639889</object-id><object-id xmlns:xlink="http://www.w3.org/1999/xlink" content-type="doi" xlink:type="simple">10.3897/BDJ.13.e162403.figure7</object-id><label>Figure 4.</label><caption><p><italic><tp:taxon-name><tp:taxon-name-part taxon-name-part-type="genus" reg="Kachinorchestia">Kachinorchestia</tp:taxon-name-part> <tp:taxon-name-part taxon-name-part-type="species" reg="putao">putao</tp:taxon-name-part></tp:taxon-name></italic> sp. nov. holotype male <bold>A</bold> gnathopod I; <bold>B</bold> propodus of gnathopod I; <bold>C</bold> gnathopod II; <bold>D</bold> propodus of gnathopod II; <bold>E</bold> uropod I; <bold>F</bold> uropod II; <bold>G</bold> uropod III; <bold>H</bold> pleopod I; <bold>I</bold> telson; <bold>J</bold> epimeral plate I; <bold>K</bold> epimeral plate II; <bold>L</bold> epimeral plate III.</p></caption><graphic xmlns:xlink="http://www.w3.org/1999/xlink" xlink:href="bdj-13-e162403-g004.jpg" position="float" id="oo_1382933.jpg" orientation="portrait" xlink:type="simple"><uri content-type="original_file" xlink:type="simple">https://binary.pensoft.net/fig/1382933</uri></graphic></fig><fig id="F13246128" position="float" orientation="portrait"><object-id xmlns:xlink="http://www.w3.org/1999/xlink" content-type="arpha" xlink:type="simple">7F636C3D-BFC4-50D9-957C-91962638870C</object-id><object-id xmlns:xlink="http://www.w3.org/1999/xlink" content-type="doi" xlink:type="simple">10.3897/BDJ.13.e162403.figure1</object-id><label>Figure 5.</label><caption><p><italic><tp:taxon-name><tp:taxon-name-part taxon-name-part-type="genus" reg="Kachinorchestia">Kachinorchestia</tp:taxon-name-part> <tp:taxon-name-part taxon-name-part-type="species" reg="putao">putao</tp:taxon-name-part></tp:taxon-name></italic> sp. nov. holotype male <bold>A</bold> pereopod III; <bold>B</bold> pereopod IV; <bold>C</bold> pereopod V; <bold>D</bold> pereopod VI; <bold>E</bold> pereopod VII; <bold>F</bold> dactylus of pereopod III; <bold>G</bold> dactylus of pereopod IV; <bold>H</bold> dactylus of pereopod V; <bold>I</bold> dactylus of pereopod VI; <bold>J</bold> dactylus of pereopod VII.</p></caption><graphic xmlns:xlink="http://www.w3.org/1999/xlink" xlink:href="bdj-13-e162403-g005.jpg" position="float" id="oo_1382934.jpg" orientation="portrait" xlink:type="simple"><uri content-type="original_file" xlink:type="simple">https://binary.pensoft.net/fig/1382934</uri></graphic></fig><fig id="F13246130" position="float" orientation="portrait"><object-id xmlns:xlink="http://www.w3.org/1999/xlink" content-type="arpha" xlink:type="simple">66F37BAB-870A-5CBC-9BF1-4C039240DAB7</object-id><object-id xmlns:xlink="http://www.w3.org/1999/xlink" content-type="doi" xlink:type="simple">10.3897/BDJ.13.e162403.figure7</object-id><label>Figure 6.</label><caption><p><italic><tp:taxon-name><tp:taxon-name-part taxon-name-part-type="genus" reg="Kachinorchestia">Kachinorchestia</tp:taxon-name-part> <tp:taxon-name-part taxon-name-part-type="species" reg="putao">putao</tp:taxon-name-part></tp:taxon-name></italic> sp. nov. holotype male <bold>A</bold> gill of gnathopod II; <bold>B</bold> gill of pereopod III; <bold>C</bold> gill of pereopod IV; <bold>D</bold> gill of pereopod V; <bold>E</bold> gill of pereopod VI.</p></caption><graphic xmlns:xlink="http://www.w3.org/1999/xlink" xlink:href="bdj-13-e162403-g006.jpg" position="float" id="oo_1382935.jpg" orientation="portrait" xlink:type="simple"><uri content-type="original_file" xlink:type="simple">https://binary.pensoft.net/fig/1382935</uri></graphic></fig><fig id="F13246132" position="float" orientation="portrait"><object-id xmlns:xlink="http://www.w3.org/1999/xlink" content-type="arpha" xlink:type="simple">0FDFF02D-5ABF-5D33-AFD8-30317A8B6DBB</object-id><object-id xmlns:xlink="http://www.w3.org/1999/xlink" content-type="doi" xlink:type="simple">10.3897/BDJ.13.e162403.figure7</object-id><label>Figure 7.</label><caption><p><italic><tp:taxon-name><tp:taxon-name-part taxon-name-part-type="genus" reg="Kachinorchestia">Kachinorchestia</tp:taxon-name-part> <tp:taxon-name-part taxon-name-part-type="species" reg="putao">putao</tp:taxon-name-part></tp:taxon-name></italic> sp. nov. paratype female <bold>A</bold> gnathopod I; <bold>B</bold> propodus of gnathopod I; <bold>C</bold> gnathopod II; <bold>D</bold> propodus of gnathopod II.</p></caption><graphic xmlns:xlink="http://www.w3.org/1999/xlink" xlink:href="bdj-13-e162403-g007.jpg" position="float" id="oo_1382936.jpg" orientation="portrait" xlink:type="simple"><uri content-type="original_file" xlink:type="simple">https://binary.pensoft.net/fig/1382936</uri></graphic></fig><fig id="F13246134" position="float" orientation="portrait"><object-id xmlns:xlink="http://www.w3.org/1999/xlink" content-type="arpha" xlink:type="simple">DCBE373C-9845-5FA6-A5A3-FC7A6ACF4CFF</object-id><object-id xmlns:xlink="http://www.w3.org/1999/xlink" content-type="doi" xlink:type="simple">10.3897/BDJ.13.e162403.figure1</object-id><label>Figure 8.</label><caption><p><italic><tp:taxon-name><tp:taxon-name-part taxon-name-part-type="genus" reg="Kachinorchestia">Kachinorchestia</tp:taxon-name-part> <tp:taxon-name-part taxon-name-part-type="species" reg="putao">putao</tp:taxon-name-part></tp:taxon-name></italic> sp. nov. paratype female <bold>A</bold> pereopod III; <bold>B</bold> pereopod IV; <bold>C</bold> pereopod V; <bold>D</bold> pereopod VI; <bold>E</bold> pereopod VII; <bold>F</bold> dactylus of pereopod III; <bold>G</bold> dactylus of pereopod IV; <bold>H</bold> dactylus of pereopod V; <bold>I</bold> dactylus of pereopod VI; <bold>J</bold> dactylus of pereopod VII.</p></caption><graphic xmlns:xlink="http://www.w3.org/1999/xlink" xlink:href="bdj-13-e162403-g008.jpg" position="float" id="oo_1382937.jpg" orientation="portrait" xlink:type="simple"><uri content-type="original_file" xlink:type="simple">https://binary.pensoft.net/fig/1382937</uri></graphic></fig><fig id="F13399018" position="float" orientation="portrait"><object-id xmlns:xlink="http://www.w3.org/1999/xlink" content-type="arpha" xlink:type="simple">9DFACC67-3665-5698-A521-D0B7B3E098EA</object-id><object-id xmlns:xlink="http://www.w3.org/1999/xlink" content-type="doi" xlink:type="simple">10.3897/BDJ.13.e162403.figure7</object-id><label>Figure 9.</label><caption><p>The ML tree of talitrid species generated with RAxML, based on the concatenated dataset of 28S and COI sequences. Support values are shown above branches in order for ML and BI analyses.</p></caption><graphic xmlns:xlink="http://www.w3.org/1999/xlink" xlink:href="bdj-13-e162403-g009.jpg" position="float" id="oo_1413096.jpg" orientation="portrait" xlink:type="simple"><uri content-type="original_file" xlink:type="simple">https://binary.pensoft.net/fig/1413096</uri></graphic></fig><table-wrap id="T13246136" position="float" orientation="portrait"><label>Table 2.</label><caption><p>GenBank accession numbers and uncorrected pairwise distances of the COI and 28S partial sequences between <italic><tp:taxon-name><tp:taxon-name-part taxon-name-part-type="genus" reg="Kachinorchestia">Kachinorchestia</tp:taxon-name-part></tp:taxon-name></italic> and <italic><tp:taxon-name><tp:taxon-name-part taxon-name-part-type="genus" reg="Myanmarorchestia">Myanmarorchestia</tp:taxon-name-part></tp:taxon-name></italic> species.</p></caption><table rules="all" border="1"><tbody><tr><td rowspan="2" colspan="1">
              <bold>Species</bold>
            </td><td rowspan="1" colspan="1">
              <bold>28S</bold>
            </td><td rowspan="1" colspan="1">
              <bold>1</bold>
            </td><td rowspan="1" colspan="1">
              <bold>2</bold>
            </td><td rowspan="1" colspan="1">
              <bold>3</bold>
            </td><td rowspan="1" colspan="1">
              <bold>4</bold>
            </td><td rowspan="1" colspan="1">
              <bold>5</bold>
            </td><td rowspan="1" colspan="1">
              <bold>6</bold>
            </td></tr><tr><td rowspan="1" colspan="1">
              <bold>COI</bold>
            </td><td rowspan="1" colspan="1">
              <ext-link xmlns:xlink="http://www.w3.org/1999/xlink" ext-link-type="uri" xlink:href="https://www.ncbi.nlm.nih.gov/nuccore/OQ514781" xlink:type="simple">OQ514781</ext-link>
            </td><td rowspan="1" colspan="1">
              <ext-link xmlns:xlink="http://www.w3.org/1999/xlink" ext-link-type="uri" xlink:href="https://www.ncbi.nlm.nih.gov/nuccore/OQ514791" xlink:type="simple">OQ514791</ext-link>
            </td><td rowspan="1" colspan="1">
              <ext-link xmlns:xlink="http://www.w3.org/1999/xlink" ext-link-type="uri" xlink:href="https://www.ncbi.nlm.nih.gov/nuccore/OQ514768" xlink:type="simple">OQ514768</ext-link>
            </td><td rowspan="1" colspan="1">
              <ext-link xmlns:xlink="http://www.w3.org/1999/xlink" ext-link-type="uri" xlink:href="https://www.ncbi.nlm.nih.gov/nuccore/OQ514776" xlink:type="simple">OQ514776</ext-link>
            </td><td rowspan="1" colspan="1">
              <ext-link xmlns:xlink="http://www.w3.org/1999/xlink" ext-link-type="uri" xlink:href="https://www.ncbi.nlm.nih.gov/nuccore/OQ514771" xlink:type="simple">OQ514771</ext-link>
            </td><td rowspan="1" colspan="1">
              <ext-link xmlns:xlink="http://www.w3.org/1999/xlink" ext-link-type="uri" xlink:href="https://www.ncbi.nlm.nih.gov/nuccore/LC223807" xlink:type="simple">LC223807</ext-link>
            </td></tr><tr><td rowspan="1" colspan="1">1 <italic><tp:taxon-name><tp:taxon-name-part taxon-name-part-type="genus" reg="Kachinorchestia">K.</tp:taxon-name-part> <tp:taxon-name-part taxon-name-part-type="species" reg="putao">putao</tp:taxon-name-part></tp:taxon-name></italic><bold>sp. nov.</bold></td><td rowspan="1" colspan="1">
              <ext-link xmlns:xlink="http://www.w3.org/1999/xlink" ext-link-type="uri" xlink:href="https://www.ncbi.nlm.nih.gov/nuccore/PV764417" xlink:type="simple">PV764417</ext-link>
            </td><td rowspan="1" colspan="1"/><td rowspan="1" colspan="1">0.055</td><td rowspan="1" colspan="1">0.044</td><td rowspan="1" colspan="1">0.048</td><td rowspan="1" colspan="1">0.051</td><td rowspan="1" colspan="1">0.069</td></tr><tr><td rowspan="1" colspan="1">2 <italic><tp:taxon-name><tp:taxon-name-part taxon-name-part-type="genus" reg="Myanmarorchestia">M.</tp:taxon-name-part> <tp:taxon-name-part taxon-name-part-type="species" reg="nunomurai">nunomurai</tp:taxon-name-part></tp:taxon-name></italic></td><td rowspan="1" colspan="1">
              <ext-link xmlns:xlink="http://www.w3.org/1999/xlink" ext-link-type="uri" xlink:href="https://www.ncbi.nlm.nih.gov/nuccore/PV760292" xlink:type="simple">PV760292</ext-link>
            </td><td rowspan="1" colspan="1">0.255</td><td rowspan="1" colspan="1"/><td rowspan="1" colspan="1">0.044</td><td rowspan="1" colspan="1">0.046</td><td rowspan="1" colspan="1">0.041</td><td rowspan="1" colspan="1">0.072</td></tr><tr><td rowspan="1" colspan="1">3 <italic><tp:taxon-name><tp:taxon-name-part taxon-name-part-type="genus" reg="Myanmarorchestia">M.</tp:taxon-name-part> <tp:taxon-name-part taxon-name-part-type="species" reg="peterjaegeri">peterjaegeri</tp:taxon-name-part></tp:taxon-name></italic></td><td rowspan="1" colspan="1">
              <ext-link xmlns:xlink="http://www.w3.org/1999/xlink" ext-link-type="uri" xlink:href="https://www.ncbi.nlm.nih.gov/nuccore/MF663279" xlink:type="simple">MF663279</ext-link>
            </td><td rowspan="1" colspan="1">0.268</td><td rowspan="1" colspan="1">0.231</td><td rowspan="1" colspan="1"/><td rowspan="1" colspan="1">0.013</td><td rowspan="1" colspan="1">0.030</td><td rowspan="1" colspan="1">0.078</td></tr><tr><td rowspan="1" colspan="1">4 <italic><tp:taxon-name><tp:taxon-name-part taxon-name-part-type="genus" reg="Myanmarorchestia">M.</tp:taxon-name-part> <tp:taxon-name-part taxon-name-part-type="species" reg="seabri">seabri</tp:taxon-name-part></tp:taxon-name></italic></td><td rowspan="1" colspan="1">
              <ext-link xmlns:xlink="http://www.w3.org/1999/xlink" ext-link-type="uri" xlink:href="https://www.ncbi.nlm.nih.gov/nuccore/MF663278" xlink:type="simple">MF663278</ext-link>
            </td><td rowspan="1" colspan="1">0.270</td><td rowspan="1" colspan="1">0.255</td><td rowspan="1" colspan="1">0.188</td><td rowspan="1" colspan="1"/><td rowspan="1" colspan="1">0.031</td><td rowspan="1" colspan="1">0.078</td></tr><tr><td rowspan="1" colspan="1">5 <italic><tp:taxon-name><tp:taxon-name-part taxon-name-part-type="genus" reg="Myanmarorchestia">M.</tp:taxon-name-part> <tp:taxon-name-part taxon-name-part-type="species" reg="victoria">victoria</tp:taxon-name-part></tp:taxon-name></italic></td><td rowspan="1" colspan="1">
              <ext-link xmlns:xlink="http://www.w3.org/1999/xlink" ext-link-type="uri" xlink:href="https://www.ncbi.nlm.nih.gov/nuccore/MF969263" xlink:type="simple">MF969263</ext-link>
            </td><td rowspan="1" colspan="1">0.255</td><td rowspan="1" colspan="1">0.222</td><td rowspan="1" colspan="1">0.175</td><td rowspan="1" colspan="1">0.148</td><td rowspan="1" colspan="1"/><td rowspan="1" colspan="1">0.069</td></tr><tr><td rowspan="1" colspan="1">6 <italic><tp:taxon-name><tp:taxon-name-part taxon-name-part-type="genus" reg="Solitroides">S.</tp:taxon-name-part> <tp:taxon-name-part taxon-name-part-type="species" reg="motokawai">motokawai</tp:taxon-name-part></tp:taxon-name></italic></td><td rowspan="1" colspan="1">
              <ext-link xmlns:xlink="http://www.w3.org/1999/xlink" ext-link-type="uri" xlink:href="https://www.ncbi.nlm.nih.gov/nuccore/LC223808" xlink:type="simple">LC223808</ext-link>
            </td><td rowspan="1" colspan="1">0.268</td><td rowspan="1" colspan="1">0.266</td><td rowspan="1" colspan="1">0.233</td><td rowspan="1" colspan="1">0.244</td><td rowspan="1" colspan="1">0.230</td><td rowspan="1" colspan="1"/></tr></tbody></table></table-wrap><fig id="F13246116" position="float" orientation="portrait"><object-id xmlns:xlink="http://www.w3.org/1999/xlink" content-type="arpha" xlink:type="simple">F3534FD8-1E72-57FD-B902-E995FC5DAA2F</object-id><object-id xmlns:xlink="http://www.w3.org/1999/xlink" content-type="doi" xlink:type="simple">10.3897/BDJ.13.e162403.figure7</object-id><label>Figure 1.</label><caption><p>Type localities of <italic><tp:taxon-name><tp:taxon-name-part taxon-name-part-type="genus" reg="Kachinorchestia">Kachinorchestia</tp:taxon-name-part></tp:taxon-name></italic> and <italic><tp:taxon-name><tp:taxon-name-part taxon-name-part-type="genus" reg="Myanmarorchestia">Myanmarorchestia</tp:taxon-name-part></tp:taxon-name></italic> species from Myanmar and China. 1. <italic><tp:taxon-name><tp:taxon-name-part taxon-name-part-type="genus" reg="Kachinorchestia">K.</tp:taxon-name-part> <tp:taxon-name-part taxon-name-part-type="species" reg="putao">putao</tp:taxon-name-part></tp:taxon-name></italic> sp. nov. 2. <italic><tp:taxon-name><tp:taxon-name-part taxon-name-part-type="genus" reg="Myanmarorchestia">M.</tp:taxon-name-part> <tp:taxon-name-part taxon-name-part-type="species" reg="nunomurai">nunomurai</tp:taxon-name-part></tp:taxon-name></italic> Nakano &amp; Morino, 2018; 3. <italic><tp:taxon-name><tp:taxon-name-part taxon-name-part-type="genus" reg="Myanmarorchestia">M.</tp:taxon-name-part> <tp:taxon-name-part taxon-name-part-type="species" reg="victoria">victoria</tp:taxon-name-part></tp:taxon-name></italic> Hou, 2017; 4. <italic><tp:taxon-name><tp:taxon-name-part taxon-name-part-type="genus" reg="Myanmarorchestia">M.</tp:taxon-name-part> <tp:taxon-name-part taxon-name-part-type="species" reg="peterjaegeri">peterjaegeri</tp:taxon-name-part></tp:taxon-name></italic> Hou, 2017; 5. <italic><tp:taxon-name><tp:taxon-name-part taxon-name-part-type="genus" reg="Myanmarorchestia">M.</tp:taxon-name-part> <tp:taxon-name-part taxon-name-part-type="species" reg="seabri">seabri</tp:taxon-name-part></tp:taxon-name></italic> Hou, 2017.</p></caption><graphic xmlns:xlink="http://www.w3.org/1999/xlink" xlink:href="bdj-13-e162403-g001.jpg" position="float" id="oo_1349679.jpg" orientation="portrait" xlink:type="simple"><uri content-type="original_file" xlink:type="simple">https://binary.pensoft.net/fig/1349679</uri></graphic></fig></tp:treatment-sec><ref-list><ref id="B13485056"><element-citation xmlns:xlink="http://www.w3.org/1999/xlink" publication-type="article" xlink:type="simple"><person-group person-group-type="author"><name name-style="western"><surname>Lowry</surname><given-names>J. K.</given-names></name><name name-style="western"><surname>Coleman</surname><given-names>C. O.</given-names></name></person-group><year>2012</year><article-title>A new terrestrial talitrid genus from the philippine islands (<tp:taxon-name><tp:taxon-name-part taxon-name-part-type="subphylum">Crustacea</tp:taxon-name-part></tp:taxon-name>, <tp:taxon-name><tp:taxon-name-part taxon-name-part-type="order">Amphipoda</tp:taxon-name-part></tp:taxon-name>, <tp:taxon-name><tp:taxon-name-part taxon-name-part-type="infraorder">Talitrida</tp:taxon-name-part></tp:taxon-name>, <tp:taxon-name><tp:taxon-name-part taxon-name-part-type="family">Talitridae</tp:taxon-name-part></tp:taxon-name>) and the designation of two informal subgroups</article-title><source>Zootaxa</source><volume>25</volume><issue>3400</issue><fpage>64</fpage><lpage>68</lpage><pub-id pub-id-type="doi">10.1002/cne.23080.</pub-id></element-citation></ref><ref id="B13485029"><element-citation xmlns:xlink="http://www.w3.org/1999/xlink" publication-type="article" xlink:type="simple"><person-group person-group-type="author"><name name-style="western"><surname>Myers</surname><given-names>A. A.</given-names></name><name name-style="western"><surname>Lowry</surname><given-names>J. K.</given-names></name></person-group><year>2020</year><article-title>A phylogeny and classification of the <tp:taxon-name><tp:taxon-name-part taxon-name-part-type="superfamily">Talitroidea</tp:taxon-name-part></tp:taxon-name> (<tp:taxon-name><tp:taxon-name-part taxon-name-part-type="order">Amphipoda</tp:taxon-name-part></tp:taxon-name>, <tp:taxon-name><tp:taxon-name-part taxon-name-part-type="suborder">Senticaudata</tp:taxon-name-part></tp:taxon-name>) based on interpretation of morphological synapomorphies and homoplasies</article-title><source>Zootaxa</source><volume>2</volume><fpage>281</fpage><lpage>310</lpage><pub-id pub-id-type="doi">10.11646/zootaxa.4778.2.3.</pub-id></element-citation></ref><ref id="B13244100"><element-citation xmlns:xlink="http://www.w3.org/1999/xlink" publication-type="article" xlink:type="simple"><person-group person-group-type="author"><name name-style="western"><surname>Liu</surname><given-names>H.</given-names></name><name name-style="western"><surname>Zheng</surname><given-names>Y.</given-names></name><name name-style="western"><surname>Zhu</surname><given-names>B.</given-names></name><name name-style="western"><surname>Tong</surname><given-names>Y.</given-names></name><name name-style="western"><surname>Xin</surname><given-names>W.</given-names></name><name name-style="western"><surname>Yang</surname><given-names>H.</given-names></name><name name-style="western"><surname>Jin</surname><given-names>P.</given-names></name><name name-style="western"><surname>Hu</surname><given-names>Y.</given-names></name><name name-style="western"><surname>Huang</surname><given-names>M.</given-names></name><name name-style="western"><surname>Chang</surname><given-names>W.</given-names></name><name name-style="western"><surname>Ballarin</surname><given-names>F.</given-names></name><name name-style="western"><surname>Li</surname><given-names>S.</given-names></name><name name-style="western"><surname>Hou</surname><given-names>Z.</given-names></name></person-group><year>2023</year><article-title>Marine-montane transitions coupled with gill and genetic convergence in extant crustacean</article-title><source>Science Advances</source><volume>9</volume><fpage>eadg4011</fpage><pub-id pub-id-type="doi">10.1126/sciadv.adg4011</pub-id></element-citation></ref><ref id="B13244091"><element-citation xmlns:xlink="http://www.w3.org/1999/xlink" publication-type="article" xlink:type="simple"><person-group person-group-type="author"><name name-style="western"><surname>Lefébure</surname><given-names>T</given-names></name><name name-style="western"><surname>Douady</surname><given-names>C</given-names></name><name name-style="western"><surname>Gouy</surname><given-names>M</given-names></name><name name-style="western"><surname>Gibert</surname><given-names>J</given-names></name></person-group><year>2006</year><article-title>Relationship between morphological taxonomy and molecular divergence within <tp:taxon-name><tp:taxon-name-part taxon-name-part-type="subphylum">Crustacea</tp:taxon-name-part></tp:taxon-name>: Proposal of a molecular threshold to help species delimitation</article-title><source>Molecular Phylogenetics and Evolution</source><volume>40</volume><fpage>435</fpage><lpage>447</lpage><pub-id pub-id-type="doi">10.1016/j.ympev.2006.03.014</pub-id></element-citation></ref><ref id="B13244064"><element-citation xmlns:xlink="http://www.w3.org/1999/xlink" publication-type="article" xlink:type="simple"><person-group person-group-type="author"><name name-style="western"><surname>Hou</surname><given-names>Z.</given-names></name><name name-style="western"><surname>Li</surname><given-names>S.</given-names></name></person-group><year>2010</year><article-title>Intraspecific or interspecific variation: delimitation of species boundaries within the genus <italic><tp:taxon-name><tp:taxon-name-part taxon-name-part-type="genus" reg="Gammarus">Gammarus</tp:taxon-name-part></tp:taxon-name></italic> (<tp:taxon-name><tp:taxon-name-part taxon-name-part-type="subphylum">Crustacea</tp:taxon-name-part></tp:taxon-name>, <tp:taxon-name><tp:taxon-name-part taxon-name-part-type="order">Amphipoda</tp:taxon-name-part></tp:taxon-name>, <tp:taxon-name><tp:taxon-name-part taxon-name-part-type="family">Gammaridae</tp:taxon-name-part></tp:taxon-name>), with description of four new species: delimitation of <italic><tp:taxon-name><tp:taxon-name-part taxon-name-part-type="genus" reg="Gammarus">Gammarus</tp:taxon-name-part></tp:taxon-name></italic> species boundar ies</article-title><source>Zoological Journal of the Linnean Society</source><volume>160</volume><fpage>215</fpage><lpage>253</lpage><pub-id pub-id-type="doi">10.1111/j.1096-3642.2009.00603.x</pub-id></element-citation></ref></ref-list></tp:taxon-treatment>
